# Supplementary material for: Characterization of the early cellular immune response induced by HPV vaccines
Source: Front Immunol. 2022 Jul 18;13:863164. doi: 10.3389/fimmu.2022.863164 (PMC9341268; doi:10.3389/fimmu.2022.863164)
Supplement: Supplementary file 2 [file DataSheet_2.xlsx]

## Sheet: B-cell numbers
Note to the reader: This file has 3 different tabs. Each tab in this excelfile has the same layout, but contains data for a different cellular compartment.
In this tab different B cell compartments can be found. The geomean with its corresponding 95% confidence intervals are shown per vaccination cohort and timepoint.
Major B cell populations
Total B cells								Total Plasma cells								Total Memory B cells
	Bivalent			Nonavalent					Bivalent			Nonavalent					Bivalent			Nonavalent
Day	Geomean	Lower Limit	Upper limit	Geomean	Lower Limit	Upper limit		Day	Geomean	Lower Limit	Upper limit	Geomean	Lower Limit	Upper limit		Day	Geomean	Lower Limit	Upper limit	Geomean	Lower Limit	Upper limit
0	185.448	150.902	227.902	171.673	115.634	254.87		0	2.6754	1.58742	4.50905	2.17389	1.35151	3.49668		0	70.9109	47.655	105.516	50.7208	37.7538	68.1414
7	171.69	121.285	243.043	170.57	106.081	274.263		7	5.75098	2.83928	11.6486	5.93417	1.69309	20.7989		7	64.2094	38.9815	105.764	46.1476	29.2528	72.7999
180	167.634	137.617	204.197	151.6	97.9404	234.658		180	2.06591	1.29569	3.29399	2.6783	1.19281	6.01375		180	67.3979	50.0629	90.7353	45.7953	30.3368	69.131
187	175.907	133.734	231.38	151.15	92.003	248.323		187	3.48412	1.87768	6.46495	3.83326	2.3347	6.2937		187	72.9758	49.6458	107.269	44.772	28.8123	69.572
208	176.993	131.466	238.284	153.146	105.62	222.058		208	2.58187	1.45026	4.59643	4.13712	2.22252	7.70108		208	70.7372	47.8691	104.53	45.133	30.3916	67.0245
preGC B cell subsets
Immature/Transitional B cells								CD5+ Naive B cells								Naive B cells
	Bivalent			Nonavalent					Bivalent			Nonavalent					Bivalent			Nonavalent
Day	Geomean	Lower Limit	Upper limit	Geomean	Lower Limit	Upper limit		Day	Geomean	Lower Limit	Upper limit	Geomean	Lower Limit	Upper limit		Day	Geomean	Lower Limit	Upper limit	Geomean	Lower Limit	Upper limit
0	3.67305	2.15257	6.26753	5.33462	2.68367	10.6042		0	17.2321	8.33061	35.6452	28.2272	15.0007	53.1159		0	66.4497	37.321	118.313	77.1893	45.9974	129.533
7	3.77873	2.19136	6.51593	3.86655	1.51873	9.84395		7	15.432	8.6997	27.374	22.4145	10.8173	46.445		7	71.637	52.2075	98.2972	75.5694	44.4715	128.413
180	4.97243	3.29096	7.51301	8.09311	3.85489	16.991		180	38.4697	27.7667	53.2984	33.0722	20.5074	53.3355		180	48.7731	39.6155	60.0477	54.3493	31.9522	92.4459
187	9.78433	5.9198	16.1717	11.5834	5.46395	24.5563		187	29.0436	19.9124	42.3621	29.6786	15.3237	57.4811		187	53.8709	41.98	69.1299	60.8205	35.2921	104.815
208	14.2353	8.28724	24.4523	13.9902	7.79154	25.1203		208	30.4355	22.9579	40.3486	32.3197	20.5916	50.7279		208	51.7618	38.5587	69.4858	53.3308	37.562	75.7194
Plasma cell isotypes
IgM Plasma cells								IgD Plasma cells*
	Bivalent			Nonavalent					Bivalent			Nonavalent
Day	Geomean	Lower Limit	Upper limit	Geomean	Lower Limit	Upper limit		Day	Geomean	Lower Limit	Upper limit	Geomean	Lower Limit	Upper limit
0	0.416973	0.230775	0.753404	0.174402	0.0834471	0.364495		0	0.0181315	0.0107111	0.0306924	0.0183852	0.00967889	0.0349229
7	0.813312	0.375574	1.76124	0.818375	0.110454	6.0635		*There is only limited data available, as in the other timepoints numbers were too low to count.
180	0.286175	0.172287	0.475347	0.296678	0.169312	0.519855
187	0.36667	0.209033	0.643184	0.330943	0.159211	0.687913
208	0.342752	0.25462	0.461389	0.425452	0.201877	0.896631
IgG1 Plasma cells								IgG2 Plasma cells
	Bivalent			Nonavalent					Bivalent			Nonavalent
Day	Geomean	Lower Limit	Upper limit	Geomean	Lower Limit	Upper limit		Day	Geomean	Lower Limit	Upper limit	Geomean	Lower Limit	Upper limit
0	0.303084	0.139637	0.657844	0.251691	0.146435	0.432604		0	0.228775	0.127075	0.411867	0.275197	0.196022	0.386352
7	0.919269	0.369008	2.29007	1.39802	0.379392	5.15158		7	0.308865	0.138912	0.686749	0.574658	0.26981	1.22394
180	0.189179	0.0852284	0.419915	0.372472	0.104185	1.33162		180	0.208144	0.117907	0.367439	0.211892	0.111996	0.400891
187	0.553572	0.288837	1.06095	0.884561	0.444151	1.76167		187	0.173805	0.0742298	0.406952	0.250286	0.148152	0.422831
208	0.292834	0.106006	0.808935	0.804626	0.28669	2.25827		208	0.235033	0.120178	0.459656	0.275243	0.130268	0.581562
IgG3 Plasma cells								IgG4 Plasma cells*
	Bivalent			Nonavalent					Bivalent			Nonavalent
Day	Geomean	Lower Limit	Upper limit	Geomean	Lower Limit	Upper limit		Day	Geomean	Lower Limit	Upper limit	Geomean	Lower Limit	Upper limit
0	0.041017	0.0238023	0.0706819	0.0508301	0.0213733	0.120884		0	0.0281177	0.0141891	0.0557189	0.0277379	0.0160272	0.0480053
7	0.0904888	0.0246899	0.331643	0.0985139	0.0385249	0.251914		180	0.0422896	0.0206713	0.0865167	0.0332101	0.0153178	0.0720022
180	0.0312713	0.0120599	0.0810862	0.0278058	0.01212	0.0637923		*There is only limited data available, as in the other timepoints numbers were too low to count.
187	0.315813	0.122109	0.816795	0.0829391	0.046735	0.147189
IgA1 Plasma cells*								IgA2 Plasma cells
	Bivalent			Nonavalent					Bivalent			Nonavalent
Day	Geomean	Lower Limit	Upper limit	Geomean	Lower Limit	Upper limit		Day	Geomean	Lower Limit	Upper limit	Geomean	Lower Limit	Upper limit
7	1.23901	0.466538	3.29051	1.12285	0.169502	7.43829		0	0.21438	0.0620984	0.740094	0.360419	0.15613	0.832012
180	0.665496	0.414336	1.0689	0.843742	0.410078	1.73602		7	0.346481	0.19913	0.602869	0.472315	0.167626	1.33083
187	0.909253	0.433255	1.90821	1.26733	0.684269	2.34722		180	0.366796	0.204955	0.656435	0.419558	0.265359	0.66336
208	0.775501	0.506612	1.18711	1.14884	0.605482	2.17979		187	0.420462	0.218541	0.808946	0.53827	0.329927	0.878179
								208	0.377134	0.212242	0.67013	0.635402	0.339141	1.19047
*There is only limited data available, as in the other timepoints numbers were too low to count.

## Sheet: T cell and NK cell number
Note to the reader: This file has 3 different tabs, Each tab in this excelfile has the same layout, but contains data for a different cellular compartment.
In this tab different T cell compartments can be found. The geomean with its corresponding 95% confidence intervals are shown per vaccination cohort and timepoint.
Major immune cell populations
Total T cells								CD8 T cells								CD4 T cells
	Bivalent			Nonavalent					Bivalent			Nonavalent					Bivalent			Nonavalent
Day	Geomean	Lower Limit	Upper limit	Geomean	Lower Limit	Upper limit		Day	Geomean	Lower Limit	Upper limit	Geomean	Lower Limit	Upper limit		Day	Geomean	Lower Limit	Upper limit	Geomean	Lower Limit	Upper limit
0	1667.94	1463.14	1901.39	1379.46	1100.32	1729.42		0	467.4	389.763	560.502	359.685	276.382	468.097		0	1012.62	835.85	1226.78	924.213	716.024	1192.93
3	1479.11	1346.64	1624.61	1283.64	1010.27	1630.99		3	351.249	245.854	501.826	335.032	253.153	443.394		3	954.09	844.79	1077.53	871.799	672.555	1130.07
7	1584.55	1202	2088.85	1291.73	1009.75	1652.46		7	453.212	330.868	620.796	333.666	241.78	460.474		7	1007.08	762.621	1329.89	870.781	677.591	1119.05
180	1490.31	1290.2	1721.44	1212.15	835.678	1758.22		180	440.868	361.441	537.75	313.469	217.815	451.131		180	947.253	807.914	1110.62	820.671	537.746	1252.45
183	1534.73	1335.75	1763.35	1295.84	909.123	1847.04		183	436.677	361.767	527.098	283.363	188.831	425.219		183	969.98	832.197	1130.58	915.16	639.241	1310.17
187	1502.83	1274.61	1771.9	1359.42	940.681	1964.56		187	432.952	350.757	534.409	339.396	204.897	562.183		187	946.03	800.761	1117.65	930.373	647.735	1336.34
208	1507.04	1255.59	1808.83	1255.77	955.153	1651		208	412.283	333.409	509.815	318.115	218.523	463.097		208	977.091	798.139	1196.17	854.889	644.039	1134.77
TCRγδ T cells								NK cells
	Bivalent			Nonavalent					Bivalent			Nonavalent
Day	Geomean	Lower Limit	Upper limit	Geomean	Lower Limit	Upper limit		Day	Geomean	Lower Limit	Upper limit	Geomean	Lower Limit	Upper limit
0	93.0821	41.2236	210.178	76.3198	32.3351	180.136		0	228.429	159.687	326.762	253.306	176.101	364.358
3	64.5269	42.6369	97.6553	45.5794	27.1449	76.533		3	211.194	97.8688	455.744	198.481	128.036	307.684
7	70.2957	38.7756	127.438	46.2518	27.6157	77.4643		7	249.366	138.629	448.56	246.695	166.945	364.541
180	71.9316	47.2146	109.588	58.5672	17.5548	195.395		180	197.245	133.429	291.582	223.486	161.232	309.775
183	77.0105	50.1505	118.256	38.5751	19.9495	74.5902		183	251.064	154.423	408.185	251.987	164.569	385.84
187	69.1581	39.1637	122.125	45.4371	23.4714	87.9596		187	188.919	129.339	275.946	230.733	144.977	367.215
208	65.3301	39.8461	107.113	43.3877	25.2986	74.411		208	210.161	159.63	276.686	231.959	156.29	344.265
CD4 T cell subsets
regulatory T cells								follicular helper T cells								naive CD4 T cells
	Bivalent			Nonavalent					Bivalent			Nonavalent					Bivalent			Nonavalent
Day	Geomean	Lower Limit	Upper limit	Geomean	Lower Limit	Upper limit		Day	Geomean	Lower Limit	Upper limit	Geomean	Lower Limit	Upper limit		Day	Geomean	Lower Limit	Upper limit	Geomean	Lower Limit	Upper limit
0	65.5845	54.7548	78.5563	58.9622	46.1901	75.266		0	104.849	91.4339	120.233	103.075	85.7983	123.831		0	417.043	283.805	612.832	402.255	269.924	599.46
3	51.1564	41.1319	63.624	49.4896	36.245	67.5739		3	101.262	86.4761	118.576	105.536	86.7679	128.364		3	421.3	325.57	545.179	376.456	246.23	575.555
7	57.6865	44.5477	74.7006	53.514	42.8323	66.8595		7	99.2754	71.395	138.043	94.5067	83.0091	107.597		7	439.731	284.939	678.611	367.424	242.862	555.873
180	57.0623	49.0144	66.4316	51.8368	32.2404	83.3443		180	91.7556	77.6768	108.386	87.1008	68.1095	111.388		180	430.948	316.983	585.887	371.903	200.258	690.669
183	58.6673	49.2464	69.8906	65.6533	43.8846	98.2203		183	91.8744	76.0623	110.974	83.295	64.1535	108.148		183	442.09	335.907	581.838	451.553	275.452	740.239
187	57.749	45.9124	72.6374	67.8464	48.4585	94.9912		187	88.4198	76.7986	101.799	93.0024	72.2914	119.647		187	445.602	327.242	606.771	442.046	264.361	739.157
208	66.2595	52.2202	84.0732	67.4681	51.0393	89.185		208	98.3401	80.8938	119.549	95.0682	75.1216	120.311		208	449.006	334.158	603.327	376.552	240.224	590.246
T helper (Th) 1 cells								Th2 cells								Th17 cells
	Bivalent			Nonavalent					Bivalent			Nonavalent					Bivalent			Nonavalent
Day	Geomean	Lower Limit	Upper limit	Geomean	Lower Limit	Upper limit		Day	Geomean	Lower Limit	Upper limit	Geomean	Lower Limit	Upper limit		Day	Geomean	Lower Limit	Upper limit	Geomean	Lower Limit	Upper limit
0	78.6604	51.3541	120.486	72.3093	49.8062	104.98		0	45.4554	26.6315	77.5846	40.5126	25.2233	65.0695		0	39.7252	30.4354	51.8507	32.6247	21.3895	49.7614
3	54.3795	34.2219	86.4104	59.4451	42.1597	83.8175		3	44.5869	31.9089	62.302	40.2483	26.3977	61.366		3	37.48	27.0254	51.9787	30.1852	21.502	42.3751
7	69.8258	42.3233	115.2	64.9363	48.4379	87.0543		7	17.9433	3.85284	83.5652	23.6309	6.67019	83.719		7	16.438	3.43393	78.6875	23.1346	9.57161	55.9163
180	37.3027	19.5628	71.1297	26.6207	10.4046	68.1103		180	35.8333	25.3381	50.6758	29.0205	18.8529	44.6716		180	18.6854	4.76298	73.3041	18.7529	10.204	34.4641
183	44.2724	23.1975	84.4938	45.7424	28.48	73.4678		183	33.7449	23.1014	49.2923	33.9053	21.2335	54.1394		183	37.0588	27.0982	50.6807	28.4973	19.1909	42.3165
187	30.225	13.602	67.1632	31.8649	15.455	65.6985		187	28.3677	20.4814	39.2905	31.5759	20.2372	49.2674		187	36.9791	26.1874	52.2178	33.5658	22.997	48.9917
208	23.8749	12.749	44.7103	23.1059	11.1142	48.0361		208	34.1574	23.9215	48.7734	30.2177	20.9452	43.5953		208	41.1377	30.2229	55.9943	32.5615	23.232	45.6374
Th1/17 cells								Th22 cells
	Bivalent			Nonavalent					Bivalent			Nonavalent
Day	Geomean	Lower Limit	Upper limit	Geomean	Lower Limit	Upper limit		Day	Geomean	Lower Limit	Upper limit	Geomean	Lower Limit	Upper limit
0	44.6936	31.0545	64.3231	50.2246	30.3169	83.2049		0	12.9422	8.42136	19.8898	7.75629	3.81253	15.7796
3	29.1105	15.2203	55.6771	41.6506	25.7366	67.4047		3	11.3093	7.99373	16	7.02935	3.58615	13.7785
7	40.5307	19.1925	85.5928	46.31	30.0659	71.3305		7	4.46866	0.725811	27.5126	5.40137	1.76808	16.5008
180	15.0868	5.38469	42.2702	13.3556	3.82599	46.6213		180	5.18284	1.23716	21.7125	3.74309	1.17553	11.9186
183	18.9511	6.70365	53.5744	23.5321	8.88364	62.3345		183	10.6619	6.8658	16.5568	6.6534	3.21703	13.7604
187	14.4016	4.19388	49.4541	15.4689	4.6068	51.942		187	10.2357	6.34506	16.512	7.23669	3.32094	15.7695
208	9.13134	3.812	21.8734	9.82684	2.65247	36.4064		208	10.6712	6.41177	17.7601	6.15345	3.02654	12.511

## Sheet: Innate immune cell number
Note to the reader: This file has 3 different tabs. Each tab in this excelfile has the same layout, but contains data for a different cellular compartment.
In this tab different innate cell compartments can be found. The geomean with its corresponding 95% confidence intervals are shown per vaccination cohort and timepoint.
Major innate immune cell populations
Neutrophils								Eosinophils								Basophils
	Bivalent			Nonavalent					Bivalent			Nonavalent					Bivalent			Nonavalent
Day	Geomean	Lower Limit	Upper limit	Geomean	Lower Limit	Upper limit		Day	Geomean	Lower Limit	Upper limit	Geomean	Lower Limit	Upper limit		Day	Geomean	Lower Limit	Upper limit	Geomean	Lower Limit	Upper limit
0	3788.65	1971.16	7281.94	2962.72	2638.74	3326.48		0	179.066	99.9207	320.902	168.298	100.239	282.565		0	49.623	31.5853	77.9617	47.8101	36.4167	62.768
1	5521.73	4201.53	7256.76	2789.74	2303.09	3379.24		1	162.71	89.0789	297.204	155.976	94.1114	258.509		1	49.0104	32.7454	73.3544	48.5581	38.5482	61.1673
3	4330.04	3321.57	5644.68	2493.42	1967.31	3160.24		3	151.149	86.9543	262.737	147.774	85.0497	256.758		3	50.6699	33.7846	75.9944	44.01	33.1912	58.3552
180	3874.43	3461.07	4337.15	3171.24	2112.16	4761.35		180	150.539	92.1494	245.926	143.583	66.9175	308.08		180	52.435	34.7864	79.0375	49.558	39.5878	62.0392
181	5490.71	4501.84	6696.79	4384.01	2911.41	6601.44		181	172.062	105.179	281.478	176.864	94.5919	330.692		181	54.2619	35.2169	83.6061	50.2602	39.8563	63.38
183	3761.99	3100.06	4565.27	3269.87	2156.32	4958.45		183	216.583	147.553	317.905	214.822	120.061	384.376		183	57.0046	38.9722	83.3807	52.8963	39.9178	70.0946
Monocytes								Dendritic cells (DCs)								myeloid DCs (mDCs)
	Bivalent			Nonavalent					Bivalent			Nonavalent					Bivalent			Nonavalent
Day	Geomean	Lower Limit	Upper limit	Geomean	Lower Limit	Upper limit		Day	Geomean	Lower Limit	Upper limit	Geomean	Lower Limit	Upper limit		Day	Geomean	Lower Limit	Upper limit	Geomean	Lower Limit	Upper limit
0	517.124	374.937	713.231	346.75	281.574	427.014		0	30.7039	21.8106	43.2233	28.5284	24.9598	32.6071		0	19.2861	13.5403	27.4703	15.0256	12.9758	17.3991
1	606.309	462.096	795.53	335.011	273.307	410.647		1	28.3917	20.9089	38.5524	27.9663	22.3874	34.9355		1	17.9085	12.6814	25.2902	14.8131	12.2724	17.8799
3	473.871	356.115	630.564	333.902	268.626	415.039		3	29.999	23.1494	38.8753	24.4888	20.8289	28.7918		3	18.4288	13.7316	24.7329	12.6985	10.2585	15.719
180	412.779	332.145	512.988	342.439	249.724	469.575		180	25.3578	19.9898	32.1674	23.8514	17.6108	32.3034		180	14.177	10.7	18.7839	12.7881	9.19064	17.7937
181	523.884	414.336	662.396	431.618	309.197	602.51		181	26.5184	19.5438	35.9819	22.5604	19.1277	26.6092		181	15.8477	12.0761	20.7972	12.9903	10.5389	16.0118
183	437.337	335.786	569.599	407.715	310.888	534.699		183	28.4541	21.7744	37.183	20.3876	15.7197	26.4415		183	15.7661	12.3197	20.1768	11.5638	8.43509	15.853
Monocyte subsets
classical monocytes (cMo)								intermediate monocytes (iMo)								non classical monocytes (ncMo)
	Bivalent			Nonavalent					Bivalent			Nonavalent					Bivalent			Nonavalent
Day	Geomean	Lower Limit	Upper limit	Geomean	Lower Limit	Upper limit		Day	Geomean	Lower Limit	Upper limit	Geomean	Lower Limit	Upper limit		Day	Geomean	Lower Limit	Upper limit	Geomean	Lower Limit	Upper limit
0	448.535	327.108	615.038	305.192	245.248	379.788		0	23.3092	14.286	38.0316	12.5369	8.61438	18.2455		0	39.6787	24.1895	65.0862	19.4942	10.0497	37.8142
1	518.493	396.83	677.455	295.654	238.773	366.084		1	40.0634	25.5009	62.9419	12.7356	8.21964	19.7326		1	36.9715	21.8128	62.6646	20.5275	12.6074	33.4229
3	415.427	309.517	557.578	287.917	226.681	365.697		3	20.1976	15.2485	26.7529	13.2085	9.65446	18.0709		3	29.1716	15.1647	56.1159	25.0699	13.1394	47.8331
180	359.399	293.453	440.163	295.424	220.166	396.407		180	20.7904	13.1264	32.929	16.0369	7.76126	33.1365		180	27.0179	17.2269	42.3737	23.3521	15.1638	35.962
181	458.796	353.02	596.264	361.261	275.104	474.402		181	26.6705	17.6175	40.3755	26.1577	9.93134	68.8954		181	27.5824	17.6894	43.008	25.9246	15.3434	43.803
183	376.149	287.383	492.332	350.424	266.979	459.95		183	26.7443	20.132	35.5282	21.077	10.3592	42.8838		183	31.2696	21.6103	45.2464	20.8699	8.58402	50.7401
